# Supplementary material for: Dean-Flow Affected Lateral Focusing and Separation of Particles and Cells in Periodically Inhomogeneous Microfluidic Channels
Source: Sensors (Basel). 2023 Jan 10;23(2):800. doi: 10.3390/s23020800 (PMC9865988; doi:10.3390/s23020800)
Supplement: Supplementary file 1 [file sensors-23-00800-s001.zip]

Archive with 2 entries (2 files):
- A_Banyai_LatFocus_Experimental.mp4
- A_Banyai_LatFocus_FEM-Poincare.mp4
